# Supplementary material for: Two Novel Bacterial Species, Rhodanobacter lycopersici sp. nov. and Rhodanobacter geophilus sp. nov., Isolated from the Rhizosphere of Solanum lycopersicum with Plant Growth-Promoting Traits
Source: Microorganisms. 2024 Nov 3;12(11):2227. doi: 10.3390/microorganisms12112227 (PMC11596576; doi:10.3390/microorganisms12112227)
Supplement: Supplementary file 1 [file microorganisms-12-02227-s001.zip]

Archive with 1 entries (1 files):
- microorganisms-3272197-supplementary.pdf
